# Supplementary material for: Dynamic Whole-Body FDG PET/CT for Predicting Malignancy in Head and Neck Tumors and Cervical Lymphadenopathy
Source: Diagnostics (Basel). 2025 Oct 21;15(20):2651. doi: 10.3390/diagnostics15202651 (PMC12562577; doi:10.3390/diagnostics15202651)
Supplement: Supplementary file 1 [file diagnostics-15-02651-s001.zip]

Archive with 2 entries (2 files):
- supplementary_material.xlsx
- supp_1.xlsx
