# Supplementary material for: Dynamic Whole-Body FDG PET/CT for Predicting Malignancy in Head and Neck Tumors and Cervical Lymphadenopathy
Source: Diagnostics (Basel). 2025 Oct 21;15(20):2651. doi: 10.3390/diagnostics15202651 (PMC12562577; doi:10.3390/diagnostics15202651)
Supplement: Supplementary file 1 [file diagnostics-15-02651-s001.zip › supplementary_material.xlsx]

## Sheet: List1
		Table S2: Optimal model parameters as a result of binomial logistic regression of all patients using mean value.
		model	A
		M1	-0.57	0.2233	-0.097	0.0237
		M2	-1.89	0.2772	-0.1118	0.0294	0.2095	-0.0094	-0.001
		M3	-1.17		0.2224	0.0307
		M4	-0.5	0.403
		M5	2021-01-01		1.1661
		M6	-1.18			0.031
		Table S3: Optimal model parameters as a result of binomial logistic regression of all patients using maximum value.
		model	A
		M1	-1.26	0.0833	-0.6402	0.0126
		M2	-0.11	-0.1901	-0.0082	0.0087	0.2275	-0.0263	0.0014
		M3	-1.17		-0.4436	0.0152
		M4	-0.42	0.254
		M5	2016-01-01		0.9656
		M6	-1.16			0.0147
		Table S4: Overall accuracy, precision, sensitivity, f1-score and specificity for maximum probability decision for the binomial regression models M1 – M6 using mean value.
		model		malignity recognision				weighted avg
			accuracy	precision	recall	f1-score	specificity	precision	recall	f1-score
		M1	0.82	0.83	0.98	0.9	0.21	0.81	0.82	0.78
		M2	0.8	0.83	0.98	0.9	0.21	0.81	0.82	0.78
		M3	0.81	0.82	0.97	0.89	0.21	0.79	0.81	0.77
		M4	0.8	0.8	1	0.89	0.03	0.84	0.8	0.72
		M5	0.79	0.79	1	0.88	0	0.63	0.79	0.7
		M6	0.81	0.82	0.97	0.89	0.21	0.79	0.81	0.77
		Table S5: Overall accuracy, precision, sensitivity, f1-score and specificity for maximum probability decision for the binomial regression model M1 for mean and maximum values measured in solid tumors only, nodes only and all data combined.
		input data		malignity recognition				weighted avg
			accuracy	precision	recall	f1-score	specificity	precision	recall	f1-score
		mean, all	0.82	0.83	0.98	0.9	0.21	0.81	0.82	0.78
		mean, tumor	0.86	0.86	1	0.92	0.29	0.88	0.86	0.83
		mean, nodes	0.81	0.82	0.96	0.89	0.23	0.78	0.81	0.77
		max, all	0.81	0.81	0.99	0.89	0.14	0.81	0.81	0.76
		max, tumor	0.81	0.87	0.9	0.89	0.43	0.8	0.81	0.81
		max, nodes	0.82	0.82	0.99	0.89	0.18	0.81	0.82	0.77
		Table S6: Probability thresholds for maximum Youden index, minimum distance to ideal point and for 95 % sensitivity and corresponding specificity and sensitivity for the binomial regression models using mean value.
			index name	index value	threshold	sensitivity	specificity
		M1	youden index	0.49	0.85	0.56	0.93
			ideal point	0.38	0.71	0.77	0.69
			sensitivity 95 %	0.56	0.57	0.95	0.31
		M2	youden index	0.49	0.84	0.56	0.93
			ideal point	0.39	0.72	0.77	0.69
			sensitivity 95 %	0.56	0.56	0.95	0.31
		M3	youden index	0.52	0.73	0.76	0.76
			ideal point	0.34	0.73	0.76	0.76
			sensitivity 95 %	0.6	0.6	0.95	0.24
		M4	youden index	0.44	0.86	0.48	0.97
			ideal point	0.45	0.67	0.83	0.59
			sensitivity 95 %	0.61	0.61	0.95	0.21
		M5	youden index	0.32	0.78	0.73	0.59
			ideal point	0.49	0.78	0.73	0.59
			sensitivity 95 %	0.78	0.78	0.95	0.21
		M6	youden index	0.54	0.72	0.78	0.76
			ideal point	0.32	0.72	0.78	0.76
			sensitivity 95 %	0.6	0.6	0.95	0.24
		Table S7: Probability thresholds for maximum Youden index, minimum distance to ideal point and for 95 % sensitivity and corresponding specificity and sensitivity for the binomial regression models using maximum value.
		max	index name	index value	threshold	sensitivity	specificity
		M1	youden index	0.49	0.81	0.56	0.93
			ideal point	0.42	0.68	0.82	0.62
			sensitivity 95 %	0.55	0.56	0.95	0.14
		M2	youden index	0.47	0.82	0.54	0.93
			ideal point	0.42	0.77	0.61	0.83
			sensitivity 95 %	0.59	0.6	0.94	0.24
		M3	youden index	0.46	0.86	0.53	0.93
			ideal point	0.43	0.74	0.68	0.72
			sensitivity 95 %	0.57	0.57	0.95	0.14
		M4	youden index	0.4	0.86	0.47	0.93
			ideal point	0.45	0.67	0.81	0.59
			sensitivity 95 %	0.61	0.61	0.94	0.07
		M5	youden index	0.37	0.78	0.68	0.69
			ideal point	0.44	0.78	0.68	0.69
			sensitivity 95 %	0.77	0.77	0.93	0.14
		M6	youden index	0.46	0.86	0.53	0.93
			ideal point	0.44	0.79	0.59	0.86
			sensitivity 95 %	0.56	0.57	0.95	0.14
		Table S8: Relative contribution of the PET parameters to classification within the models.
		M1	0.34	0.01	0.65
		M2	0.28	0.01	0.53	0.04	0.03	0.12
		M3		0.03	0.97
