# Supplementary material for: Dynamic Whole-Body FDG PET/CT for Predicting Malignancy in Head and Neck Tumors and Cervical Lymphadenopathy
Source: Diagnostics (Basel). 2025 Oct 21;15(20):2651. doi: 10.3390/diagnostics15202651 (PMC12562577; doi:10.3390/diagnostics15202651)
Supplement: Supplementary file 1 [file diagnostics-15-02651-s001.zip › supp_1.xlsx]

## Sheet: List1
		Supplementary Table S1: Clinical Indications for Imaging/Diagnostic Evaluation
		No.	Clinical Indication
		1	Staging – submental lesion on the right side
		2	Relapse – primary tumor of the right floor of the mouth, diagnosed two years prior
		3	Staging – nasal septum carcinoma; initially treated with radiotherapy, now progressing
		4	Staging – laryngeal tumor
		5	Relapse – originally a left-sided gingival tumor
		6	Relapse – hard palate involvement
		7	Staging – nasal cavity carcinoma
		8	Staging – tongue carcinoma
		9	Staging – carcinoma of unknown primary (CUP); cervical lymphadenopathy
		10	Staging – history of lung cancer; currently cervical lymphadenopathy, referred as CUP
		11	Staging – laryngeal tumor
		12	Staging – left parotid gland tumor
		13	Staging – clival lesion identified on MRI
		14	Staging – tongue carcinoma
		15	Relapse – prior palpebral malignancy; current cervical lymphadenopathy
		16	Staging – right-sided cervical lymphadenopathy; referred as CUP
		17	Staging – right tonsillar carcinoma
		18	Staging – tongue carcinoma
		19	Relapse – previous oral cavity cancer; suspected recurrence in the soft palate
		20	Relapse/Restaging – history of tonsillar cancer; PET-positive changes in retromolar trigone, biopsy-confirmed SCC
		21	Staging – left oropharyngeal tumor
		22	Staging – left tonsillar tumor
		23	Staging – floor of mouth/ventral tongue involvement
		24	Staging – sublingual region involvement
		25	Staging – CUP; right level III cervical lymphadenopathy
		26	Staging – right tonsillar tumor
		27	Staging – left tonsillar tumor
		28	Relapse – prior hypopharyngeal cancer treated with radiotherapy; swelling in the right neck
		29	Staging – tongue involvement
		30	Staging – right tonsillar region tumor
		31	Staging – laryngeal carcinoma
		32	Staging – right cervical mass; unknown primary
		33	Staging – nasopharyngeal tumor
		34	Staging – oropharyngeal tumor involving uvula and soft palate
		35	Staging – tumor of alveolobuccal sulcus and gingiva
		36	Staging – tongue tumor
		37	Staging – hard palate tumor
		38	Relapse – tongue carcinoma with suspected recurrence in contralateral retromolar trigone
		39	Lymphoma – suspected cervical lymphadenopathy
		40	Staging – occult carcinoma; cervical lymphadenopathy of unknown primary origin
		41	Relapse – prior oral cancer treated with surgery and radiotherapy; new oral lesion on the left
		42	Staging – lower lip tumor
		43	Staging – suspected occult carcinoma
